# Supplementary material for: External Evaluation of Population Pharmacokinetics Models of Lithium in the Bipolar Population
Source: Pharmaceuticals (Basel). 2023 Nov 18;16(11):1627. doi: 10.3390/ph16111627 (PMC10674621; doi:10.3390/ph16111627)
Supplement: Supplementary file 1 [file pharmaceuticals-16-01627-s001.zip]

Archive with 1 entries (1 files):
- pharmaceuticals-2680846-supplementary.pdf
